# Supplementary material for: The Impact of Fermentation on Bee Pollen Polyphenolic Compounds Composition
Source: Antioxidants (Basel). 2022 Mar 28;11(4):645. doi: 10.3390/antiox11040645 (PMC9032161; doi:10.3390/antiox11040645)
Supplement: Supplementary file 1 [file antioxidants-11-00645-s001.zip]

Archive with 1 entries (1 files):
- antioxidants-1639480-supplementary.pdf
